# Supplementary material for: Early serum tumor marker levels after fourteen days of tyrosine kinase inhibitor targeted therapy predicts outcomes in patients with advanced lung adenocarcinoma
Source: PLoS One. 2020 Dec 11;15(12):e0240736. doi: 10.1371/journal.pone.0240736 (PMC7732093; doi:10.1371/journal.pone.0240736)
Supplement: S1 Data — (XLS) [file pone.0240736.s001.xls]

## Sheet: work file
ID	1 = Hsia 2 = Tu 3 = Redman			tumor marker	Calculated days	3 = 3a 3.5 = 3b 4 = 4a 4.5 = 4b	2 = exclude 3 = no elevated tumor marker	1 = male 2 = female	smoking 0 = never 1 = former/current	1. Gefitinib 2. Erlotinib 3. Afatinib 4. Crizotinib 5. LDK378 6. E to G	西元計算 (start)	End	粗估 tumor marker 50% elevation	我認的 PD date	PD date (西元計算)	放射科的PD date	censored	Calculated days	PS	Birth	enroll year	Age	1 = first 2 = re-treat 3 = over 3	Liver	Brain	pattern(excel算) 1 = elevated 2 = reduced 3 = up-down 4 = down-up	D14/D7-number	D14-D7/number	D7/D0-number	D7-D0/number	D14/D0-number	D14-D0/number	Effect 1 = PR 2 = SD (Decrease) 3 = SD (Increase) 4 = PD	pattern(excel算) (ALL) 1 = elevated 2 = reduced 3 = up-down 4 = down-up	pattern (CEA) 1 = elevated 2 = reduced 3 = up-down 4 = down-up	D14/D7-number (CEA)	D14-D7/number (CEA)	D7/D0-number (CEA)	D7-D0/number (CEA)	D14/D0-number (CEA)	D14-D0/number (CEA)	我的exam 1 = good response confirm 2 = poor response confirm 3 = question 4 = predict failure	1st study PFS evaluation	CT 0 = no 1= yes	number	1= activated mutation 0= not activated mutation	Mutation 1. Exon 19 2. Exon 21 3. Other EGFR 4. ALK 5. wide type 6 = unknown	Method 1. Direct sequency 2. Scorpium arms	D14/D7_蔡
1	2	27190062		5	161	4	1	2	0	1	2012/6/12	2012-11-20	F	101/11/20	2012/11/20	101/11/20	0	161	1	55	101	46	1	0	1	2	-0.825146	-0.412573	-0.136235	-0.0681175	-0.873764	-0.436882	1	2	3	-0.310638	-0.310638	0.0859519	0.0859519	-0.251386	-0.251386	1	1	1	2		1	2	0.485492
2	2	224987		1	721	4	1	2	0	1	2012/6/12	2013-11-26	103/06/03	103/6/3	2014/6/3	102/11/26	0	721	1	9	101	92	1	0	0	2	-0.223602	-0.223602	-0.0847072	-0.0847072	-0.289369	-0.289369	1	2	2	-0.223602	-0.223602	-0.0847072	-0.0847072	-0.289369	-0.289369	1	1	1	1		2	2	0.776398
3	2	27188312		1	338	4.5	1	2	0	1	2012/6/11	2013-09-05	102/03/06	102/5/15	2013/5/15	102/8/14	0	338	1	26	101	75	1	0	0	2	-0.359538	-0.359538	-0.0336491	-0.0336491	-0.381089	-0.381089	2	2	2	-0.359538	-0.359538	-0.0336491	-0.0336491	-0.381089	-0.381089	1	1	1	1		2	2	0.640462
4	3	27151544		7		3.5	1	1	1	1	2012/6/12								1	45	101	56	1	0	0	1	0.040146	0.040146	0.0916335	0.0916335	0.135458	0.135458	2	1	#DIV/0!	#DIV/0!	#DIV/0!	#DIV/0!	#DIV/0!	#DIV/0!	#DIV/0!	3	2	1	1		2	2	1.04015
5	3	464662		5	182	4	1	1	0	1	2012/4/20	2012-10-31	F	101/10/19	2012/10/19	101/10/19	0	182	1	27	101	74	1	0	0	2	-1.19647	-0.598237	-0.906799	-0.4534	-1.56013	-0.780066	1	2	2	-0.591515	-0.591515	-0.404332	-0.404332	-0.756679	-0.756679	1	1	1	2		1	2	0.408485
6.2	3	192510		5	38	4.5	1	2	0	2	2013/2/21	2013-03-31	102/04/08	102/3/31	2013/3/31		1	38	2	47	101	54	2	0	0	3	-0.376696	-0.188348	0.363234	0.181617	-0.101109	-0.0505547	2	3	1	0.0683269	0.0683269	0.636706	0.636706	0.748537	0.748537	1	1	0	2		5	2	1.06833
7	3	328878		8	112	4.5	1	2	0	6	2012/5/18	2013-02-22	101/08/10	101/9/7	2012/9/7	101/11/9	0	112	1	21	101	80	1	0	0	3	-0.739267	-0.369634	0.374776	0.187388	-0.542734	-0.271367	1	3	#DIV/0!	#DIV/0!	#DIV/0!	#DIV/0!	#DIV/0!	#DIV/0!	#DIV/0!	1	1	1	2		1	2	0.495909
8	1	21383821		1	336	4.5	1	2	0	1	2012/6/25	2014-07-21	102/05/24	102/5/27	2013/5/27	102/5/27	0	336	1	31	101	70	1	1	1	3	-0.0793503	-0.0793503	0.162198	0.162198	0.0699772	0.0699772	1	3	3	-0.0793503	-0.0793503	0.162198	0.162198	0.0699772	0.0699772	1	1	1	1		2	2	0.92065
9	3	484483		12	147	4.5	1	2	0	6	2012/5/8	2012-11-07	101/09/18	101/10/2	2012/10/2	101/10/2	0	147	1	34	101	67	1	0	0	3	-1.52668	-0.508893	4.05253	1.35084	0.449447	0.149816	1	3	3	-0.494968	-0.494968	0.973936	0.973936	-0.00309946	-0.00309946	1	1	0	3		1	2	0.49931
10	3	22769244		12	423	4.5	1	2	0	6	2012/1/2	2013-02-28		102/2/28	2013/2/28		1	423	3	45	101	56	1	0	1	2	-1.21187	-0.403957	-1.08503	-0.361678	-1.78991	-0.596638	1	2	2	-0.228432	-0.228432	-0.100379	-0.100379	-0.305881	-0.305881	1	1	1	3	0	3	2	0.771568
11	1	16162		12	154	4	1	1	0	1	2012/7/13	2012-12-14	101/11/02	101/12/14	2012/12/14	101/12/14	0	154	1	39	101	62	1	0	1	3	-1.44803	-0.482678	0.109078	0.0363592	-1.44405	-0.481349	2	3	2	-0.342426	-0.342426	-0.169854	-0.169854	-0.454117	-0.454117	1	1	1	3		1	2	0.657574
12	3	13176611		1	248	4.5	1	2	0	1	2012/7/6	2013-04-05		102/3/11	2013/3/11		1	248	4	14	101	87	1	0	1	1	0.0824398	0.0824398	0.112583	0.112583	0.204304	0.204304	1	1	1	0.0824398	0.0824398	0.112583	0.112583	0.204304	0.204304	4	1	1	1		1	2	1.08244
13	1	19405521		1	56	4.5	1	1	1	1	2012/7/23	2013-04-14	E	101/9/17	2012/9/17	101/9/17	0	56	3	43	101	58	1	1	1	1	0.213817	0.213817	0.0370159	0.0370159	0.258747	0.258747	4	1	1	0.213817	0.213817	0.0370159	0.0370159	0.258747	0.258747	2	1	1	1		2	2	1.21382
14.1	2	26498387		11	294	4.5	1	2	0	1	2012/7/24	2013-08-27	102/04/23	102/5/14	2013/5/14	102/8/3	0	294	1	45	101	56	1	0	1	3	-1.96107	-0.653689	0.537169	0.179056	-1.82467	-0.608222	2	3	2	-0.690971	-0.690971	-0.00754762	-0.00754762	-0.693304	-0.693304	1	1	1	3		1	2	0.309029
14.2	2	26498387		11		4.5	1	2	0	2	2013/9/18	2014-02-01		no data		no data			3	45	101	56	2	0	1	3	-0.549649	-0.183216	0.234174	0.0780579	-0.39419	-0.131397	2	3	2	-0.0567693	-0.0567693	-0.0767167	-0.0767167	-0.129131	-0.129131	1	2	0	3		1	2	0.943231
15	1	641371		5	260	4	1	2	0	1	2012/8/1	2013-07-17	101/10/17	102/4/18	2013/4/18	102/7/8	0	260	2	28	101	73	1	0	0	2	-0.400775	-0.200388	-0.454688	-0.227344	-0.777684	-0.388842	1	2	2	-0.158264	-0.158264	-0.385631	-0.385631	-0.482864	-0.482864	1	1	1	2		1	2	0.841736
16	3	24018709		1	31	4.5	1	2	0	1	2012/7/27	2012-08-27		101/8/27	2012/8/27	101/8/27	0	31	3	23	101	78	1	0	0	1	0.451614	0.225807	0.254125	0.127062	0.899049	0.449525	4	1	4	0.0189903	0.0189903	-0.201553	-0.201553	-0.186391	-0.186391	2	1	0	2		5	2	1.43262
17	3	23444354		12	192	4	1	2	0	6	2012/4/11	2013-05-30	101/08/09	101/10/20	2012/10/20		0	192	3	6	101	95	1	0	0	2	-0.620583	-0.206861	-0.489499	-0.163166	-1.01064	-0.336881	1	2	2	-0.299135	-0.299135	-0.0162539	-0.0162539	-0.310526	-0.310526	1	1	0	3		2	2	0.700865
18	3	760072		2	250	4	1	1	1	2	2012/3/22	2012-11-27	F	101/11/27	2012/11/27	101/11/27	0	250	1	24	101	77	1	0	0	3	-0.382728	-0.382728	0.186263	0.186263	-0.267753	-0.267753	1	3	#DIV/0!	#DIV/0!	#DIV/0!	#DIV/0!	#DIV/0!	#DIV/0!	#DIV/0!	1	1	1	1		1	2	0.617272
19	3	18545968		2	33	4.5	1	1	1	2	2012/7/27	2012-08-29		101/8/29	2012/8/29	101/8/29	0	33	3	43	101	58	1	0	1	1	0.359624	0.359624	0.479657	0.479657	1.01178	1.01178	4	1	#DIV/0!	#DIV/0!	#DIV/0!	#DIV/0!	#DIV/0!	#DIV/0!	#DIV/0!	2	1	0	1		5	2	1.35962
20	2	28828748		1	70	4	1	2	0	1	2012/8/13	2012-10-22		2012-10-22	2012/10/22	2012-10-22		70	1	18	101	83	1	0	0	1	0.0146862	0.0146862	0.0188344	0.0188344	0.0337972	0.0337972	4	1	1	0.0146862	0.0146862	0.0188344	0.0188344	0.0337972	0.0337972	3	2	1	1		1	2	1.01469
21.1	3	27436393		15	189	4.5	1	2	1	1	2012/8/16	2013-03-20	101/12/06	102/2/21	2013/2/21	102/2/21	0	189	1	40	101	61	1	0	1	2	-0.820415	-0.205104	-0.310436	-0.0776091	-0.844301	-0.211075	1	2	1	0.315172	0.315172	0.246776	0.246776	0.639725	0.639725	1	1	1	4		1	2	0.551152
21.2	3	27436393		15	56	4.5	1	2	1	2	2013/7/30	2013-09-24		2013-09-24	2013/9/24	2013-09-24		56	1	40	101	61	2	0	1	2	-0.0482696	-0.0120674	-0.153916	-0.0384789	-0.225565	-0.0563913	2	2	1	0.0599898	0.0599898	0.0507479	0.0507479	0.113782	0.113782	1	2	0	4		1	2	1.16221
22	2	12408386		12	108	4.5	1	2	1	2	2012/8/24	2012-12-10	101/12/14	101/12/10	2012/12/10	101/12/10	0	108	1	40	101	61	1	1	0	2	-0.162379	-0.0541264	-0.305086	-0.101695	-0.259804	-0.0866013	2	2	1	0.375054	0.375054	0.0374745	0.0374745	0.426583	0.426583	1	1	1	3		5	2	1.37505
23	4	16302484		5	546	4.5	1	1	1	1	2012/8/20	2014-08-28	103/02/13	103/2/17	2014/2/17	103/8/28	0	546	1	30	101	71	1	0	0	3	-0.703368	-0.351684	0.649674	0.324837	-0.0281326	-0.0140663	1	3	3	-0.1728	-0.1728	1.03491	1.03491	0.683277	0.683277	1	1	1	2		1	2	0.8272
24	3	17731008		14	59	4.5	1	2	0	1	2012/8/27	2012-10-25	Censor	101/10/25	2012/10/25		1	59	2	32	101	69	1	0	1	3	-1.0682	-0.356066	1.19756	0.399187	-0.286027	-0.0953422	1	3	#DIV/0!	#DIV/0!	#DIV/0!	#DIV/0!	#DIV/0!	#DIV/0!	#DIV/0!	1	1	0	3		2	2	0.657292
25	5	24880340		1	506	4.5	1	1	1	1	2012/8/29	2014-05-06	F	103/1/17	2014/1/17	103/4/19	0	506	1	42	101	59	1	1	1	1	0.345593	0.345593	0.324826	0.324826	0.782676	0.782676	2	1	1	0.345593	0.345593	0.324826	0.324826	0.782676	0.782676	4	1	1	1		2	2	1.34559
26	6	11420974		1		4	1	2	0	1	2012/9/5								1	17	101	84	1	1	0	1	0.0191966	0.0191966	0.071211	0.071211	0.0917746	0.0917746	1	1	1	0.0191966	0.0191966	0.071211	0.071211	0.0917746	0.0917746	3	2	1	1		2	2	1.0192
27	2	21461347		2	70	3.5	1	1	1	1	2012/9/5	2012-11-14	101/10/31	101/11/14	2012/11/14	101/11/14	0	70	1	19	101	82	1	1	1	3	-0.0863025	-0.0863025	0.104987	0.104987	0.0096238	0.0096238	2	3	#DIV/0!	#DIV/0!	#DIV/0!	#DIV/0!	#DIV/0!	#DIV/0!	#DIV/0!	3	1	1	1		1	2	0.913698
28	2	27564154		15	94	4.5	1	2	1	1	2012/8/31	2012-12-03	101/11/19	101/12/3	2012/12/3	101/12/3	0	94	1	43	101	58	1	1	1	2	-1.80265	-0.450663	-1.77698	-0.444246	-2.75889	-0.689723	1	2	2	-0.422824	-0.422824	-0.467837	-0.467837	-0.692848	-0.692848	1	1	0	4	0	3	2	0.577176
29	5	659317		11	115	4.5	1	2	0	2	2012/9/7	2013-01-14	F	101/12/31	2012/12/31	101/12/31	0	115	3	40	101	61	1	0	1	3	-1.45277	-0.484256	0.396309	0.132103	-1.24354	-0.414513	1	3	3	-0.463375	-0.463375	0.386093	0.386093	-0.256187	-0.256187	1	1	1	3	1	3	2	0.536625
30	2	10350405		2	273	4.5	1	1	0	6	2012/8/31	2013-05-31	102/05/17	102/5/31	2013/5/31	102/5/31	0	273	2	57	101	44	1	1	1	2	-0.116846	-0.116846	-0.31213	-0.31213	-0.392505	-0.392505	1	2	#DIV/0!	#DIV/0!	#DIV/0!	#DIV/0!	#DIV/0!	#DIV/0!	#DIV/0!	1	1	1	1		1	2	0.883154
31	3	12197852		6		4.5	1	2	0	1	2012/9/13	2013-01-10							3	39	101	62	2	1	1	3	-0.0337873	-0.0168936	0.0473645	0.0236822	0.00965729	0.00482865	2	3	4	0.0127957	0.0127957	-0.0288575	-0.0288575	-0.016431	-0.016431	3	2	0	2		2	2	1.0128
32	3	15225494		1		4.5	1	2	0	1	2012/9/14	2013-12-06							1	38	101	63	1	0	1	1	0.0131579	0.0131579	0.250855	0.250855	0.267313	0.267313	1	1	1	0.0131579	0.0131579	0.250855	0.250855	0.267313	0.267313	3	2	1	1		1	2	1.01316
33	3	11227107		9	77	4.5	1	1	1	2	2012/9/11	2012-11-27	101/10/29	101/11/27	2012/11/27		0	77	3	25	101	76	1	0	0	2	-0.456283	-0.228142	-0.397562	-0.198781	-0.775283	-0.387641	2	2	#DIV/0!	#DIV/0!	#DIV/0!	#DIV/0!	#DIV/0!	#DIV/0!	#DIV/0!	1	1	0	2		5	2	0.719474
34	2	26830861		11	72	4.5	1	1	1	2	2012/9/19	2012-12-04	101/10/31	101/11/30	2012/11/30	101/11/30	0	72	1	57	101	44	1	1	0	2	-0.910917	-0.303639	-0.636629	-0.21221	-1.32751	-0.442504	1	2	2	-0.312577	-0.312577	-0.225477	-0.225477	-0.467575	-0.467575	1	1	1	3		5	2	0.523403
35.1	2	27659820		5		4.5	1	2	0	6	2012/9/20	2013-01-01							3	55	101	46	1	0	1	1	0.168888	0.084444	1.87329	0.936647	2.3149	1.15745	1	1	3	-0.276633	-0.276633	0.778055	0.778055	0.286186	0.286186	3	2	1	2		1	2	0.723367
35.2	2	27659820		5	252	4.5	1	2	0	2	2013/4/23	2014-01-20	1021210	102/12/31	2013/12/31	102/12/31	0	252	1	55	102	47	2	0	1	3	-0.290124	-0.290124	0.0581065	0.0581065	-0.248876	-0.248876	1	3	3	-0.290124	-0.290124	0.0581065	0.0581065	-0.248876	-0.248876	1	1	1	1		1	2	0.709876
36	2	19368056		3		4	1	2	0	2	2012/9/25	2013-03-11							1	45	101	56	2	0	0	2	-0.104668	-0.104668	-0.112923	-0.112923	-0.205772	-0.205772	1	2	#DIV/0!	#DIV/0!	#DIV/0!	#DIV/0!	#DIV/0!	#DIV/0!	#DIV/0!	1	2	1	1		1	2	0.895332
37	2	763840		14	28	4.5	1	1	0	2	2012/9/26	2012-10-22	E	101/10/22	2012/10/22		0	28	1	41	101	60	1	1	0	1	1.04387	0.347956	0.865086	0.288362	2.47934	0.826448	4	1	#DIV/0!	#DIV/0!	#DIV/0!	#DIV/0!	#DIV/0!	#DIV/0!	#DIV/0!	2	1	1	3		5	2	1.70225
38	1	14991190		1	335	4.5	1	2	0	1	2012/10/5	104/06/24	102/07/12	102/09/05	2013/9/5	102/09/05	0	335	2	38	101	63	1	0	0	2	-0.176658	-0.176658	-0.2136	-0.2136	-0.352524	-0.352524	2	2	2	-0.176658	-0.176658	-0.2136	-0.2136	-0.352524	-0.352524	1	1	1	1		2	2	0.823342
39	3	14781784		9	238	3.5	1	1	1	1	2012/10/8	2013-06-24	F	102/06/03	2013/6/3	102/06/03	0	238	1	28	101	73	1	0	0	2	-0.71742	-0.35871	-0.441168	-0.220584	-0.956556	-0.478278	1	2	#DIV/0!	#DIV/0!	#DIV/0!	#DIV/0!	#DIV/0!	#DIV/0!	#DIV/0!	1	1	1	2		1	2	0.585925
40	3	31799		5		4	1	2	1	2	2012/10/8	2012-11-30							1	41	101	60	1	0	0	4	0.0666103	0.0333051	-0.114198	-0.0570989	-0.048959	-0.0244795	4	4	2	-0.0187713	-0.0187713	-0.0804477	-0.0804477	-0.097709	-0.097709	3	2	0	2		1	2	0.981229
41	3	493967		2	28	4	1	2	0	2	2012/10/18	2013-01-11	E	101/11/15	2012/11/15		0	28	3	25	101	76	1	0	0	1	0.0741604	0.0741604	0.328377	0.328377	0.42689	0.42689	4	1	#DIV/0!	#DIV/0!	#DIV/0!	#DIV/0!	#DIV/0!	#DIV/0!	#DIV/0!	3	1	1	1		5	2	1.07416
42	1	681768		5		4.5	1	1	1	2	2012/10/19	101/11/31	101/11/23				1		2	40	101	61	2	0	1	2	-0.0721277	-0.0360639	-0.148155	-0.0740774	-0.147276	-0.073638	1	2	2	-0.358574	-0.358574	-0.178979	-0.178979	-0.473376	-0.473376	1	2	1	2		5	2	0.641426
43	2	27681018		8	197	4.5	1	2	0	2	2012/10/16		F	102/05/01	2013/5/1	102/05/01	0	197	4	49	101	52	1	0	0	2	-0.134459	-0.0672297	-0.554748	-0.277374	-0.637044	-0.318522	1	2	#DIV/0!	#DIV/0!	#DIV/0!	#DIV/0!	#DIV/0!	#DIV/0!	#DIV/0!	1	1	1	2		1	2	1.07507
44	3	385763		6		4.5	1	2	0	2	2012/10/22	2013-06-25							2	42	101	59	2	1	0	2	-0.20672	-0.10336	-0.0718108	-0.0359054	-0.280273	-0.140136	2	2	3	-0.128472	-0.128472	0.146554	0.146554	-0.000746454	-0.000746454	1	2	1	2		5	1	0.921752
45	3	16343879		5	829	4.5	1	1	0	2	2012/10/23		F	104/01/30	2015/1/30	104/01/30	0	829	1	30	101	71	1	0	1	2	-0.362285	-0.181143	-0.363393	-0.181697	-0.608826	-0.304413	2	2	3	-0.0500491	-0.0500491	0.0129225	0.0129225	-0.0377734	-0.0377734	1	1	1	2		5	1	0.687764
46	2	11503129		12	28	4.5	1	1	1	2	2012/11/13	101/12/10	101/12/11	101/12/11	2012/12/11		0	28	1	48	101	53	1	0	0	2	-0.192184	-0.0640612	-0.0444259	-0.0148086	-0.162787	-0.0542623	4	2	3	-0.0345874	-0.0345874	0.184829	0.184829	0.143849	0.143849	4	1	1	3		6	0	0.965413
47	1	27905069		1	39	4.5	1	1	0	6	2012/11/30	102/1/08	Censor	102/01/08	2013/1/8		1	39	3	15	101	86	1	0	1	2	-0.323774	-0.323774	-0.155469	-0.155469	-0.428906	-0.428906	1	2	2	-0.323774	-0.323774	-0.155469	-0.155469	-0.428906	-0.428906	1	1	1	1		1	2	0.676226
48	3	27838995		2	252	4	1	2	0	1	2012/11/29	102/08/08	F	102/08/08	2013/8/8	102/08/08	0	252	1	40	101	61	1	0	0	2	-0.119198	-0.119198	-0.159574	-0.159574	-0.259752	-0.259752	2	2	#DIV/0!	#DIV/0!	#DIV/0!	#DIV/0!	#DIV/0!	#DIV/0!	#DIV/0!	1	1	1	1		1	2	0.880802
49	3	27934679		15	182	4.5	1	2	0	6	2012/12/3	102/07/22	102/04/22	102/06/03	2013/6/3	102/06/03	0	182	1	34	101	67	1	0	0	2	-0.809199	-0.2023	-0.612923	-0.153231	-1.33356	-0.333391	1	2	3	-0.306213	-0.306213	0.0666195	0.0666195	-0.259993	-0.259993	1	1	1	4		2	2	0.801342
50	2	27453840		11	28	4.5	1	1	1	2	2012/12/4	102/1/29	E	102/1/01	2013/1/1	102/1/01	0	28	3	61	101	40	1	0	1	4	0.0886476	0.0295492	-0.615401	-0.205134	-0.502112	-0.167371	4	4	2	-0.188763	-0.188763	-0.260535	-0.260535	-0.400119	-0.400119	2	1	1	3		5	2	0.811237
51	3	17613193		12		4	1	2	0	2	2012/11/26	2013-04-22							1	39	101	62	2	0	0	2	-0.695843	-0.231948	-0.326533	-0.108844	-0.952615	-0.317538	1	2	2	-0.128108	-0.128108	-0.130592	-0.130592	-0.24197	-0.24197	1	2	0	3		1	1	0.871892
52	2	866887		2	122	4.5	1	2	0	6	2012/12/7	2013-04-23	102/01/22	2013-04-08	2013/4/8	2013-04-08	0	122	1	55	101	46	1	1	1	3	-0.213893	-0.213893	0.159785	0.159785	-0.0882847	-0.0882847	2	3	#DIV/0!	#DIV/0!	#DIV/0!	#DIV/0!	#DIV/0!	#DIV/0!	#DIV/0!	1	1	1	1		1	2	0.786107
54	2	16537970		2	31	4.5	1	1	0	2	2012/12/11	2013-01-15	F	2013-01-11	2013/1/11	2013-01-11	0	31	3	22	101	79	1	0	0	2	-0.07064	-0.07064	-0.0218364	-0.0218364	-0.0909339	-0.0909339	4	2	#DIV/0!	#DIV/0!	#DIV/0!	#DIV/0!	#DIV/0!	#DIV/0!	#DIV/0!	4	1	1	1		5	1	0.92936
55	2	690884		5	343	4	1	2	0	1	2012/12/11	2013-12-09	Censor	2013-11-19	2013/11/19	2013-11-19	0	343	1	21	101	80	1	0	0	2	-0.257036	-0.128518	-0.216456	-0.108228	-0.411598	-0.205799	1	2	1	0.00760116	0.00760116	0.0169376	0.0169376	0.0246675	0.0246675	1	1	1	2		1	2	1.0076
57	3	27785634		2	87	4.5	1	2	0	1	2012/12/11	2013-04-06	102/01/18	2013-03-08	2013/3/8	2013-03-08	0	87	1	34	101	67	1	0	1	2	-0.553333	-0.553333	-0.380531	-0.380531	-0.723304	-0.723304	1	2	#DIV/0!	#DIV/0!	#DIV/0!	#DIV/0!	#DIV/0!	#DIV/0!	#DIV/0!	1	1	1	1		2	2	0.446667
58	1	10420213		15	343	4.5	1	2	0	6	2012/12/25	2014-03-11	102/06/04	2013-12-03	2013/12/3	2013-12-03	0	343	1	31	101	70	1	1	1	2	-1.86356	-0.465889	-1.12615	-0.281539	-2.36246	-0.590614	1	2	2	-0.383936	-0.383936	-0.193161	-0.193161	-0.502935	-0.502935	1	1	1	4		2	2	0.616064
59	3	408928		11	22	4.5	1	1	0	1	2012/12/25	2013-01-16	Censor	2013-01-16	2013/1/16		1	22	2	26	101	75	1	0	0	2	-0.693397	-0.231132	-0.652326	-0.217442	-1.20406	-0.401354	1	2	2	-0.302108	-0.302108	-0.0563536	-0.0563536	-0.341436	-0.341436	1	1	0	3		2	2	0.865666
60	1	27861870		2	942	4	1	2	0	1	2012/12/31		Censor	2015-07-31	2015/7/31		1	942	0	59	101	42	1	0	0	2	-0.264741	-0.264741	-0.163142	-0.163142	-0.384693	-0.384693	2	2	#DIV/0!	#DIV/0!	#DIV/0!	#DIV/0!	#DIV/0!	#DIV/0!	#DIV/0!	1	1	1	1		1	2	0.735259
61	2	13437046		1	245	4	1	1	1	2	2013/1/2	2013-09-25	F	2013-09-04	2013/9/4	2013-09-04	0	245	1	26	102	76	1	0	1	2	-0.0720833	-0.0720833	-0.253731	-0.253731	-0.307525	-0.307525	1	2	2	-0.0720833	-0.0720833	-0.253731	-0.253731	-0.307525	-0.307525	1	1	1	1		5	2	0.927917
62	5	11263030		2	239	4.5	1	2	0	1	2013/1/2	2013-10-05	F	2013-08-29	2013/8/29	2013-08-29	0	239	1	52	102	50	1	0	0	2	-0.202944	-0.202944	-0.407292	-0.407292	-0.527579	-0.527579	1	2	#DIV/0!	#DIV/0!	#DIV/0!	#DIV/0!	#DIV/0!	#DIV/0!	#DIV/0!	1	1	1	1		2	2	0.797056
63	3	251884		1	42	4.5	1	1	1	1	2013/1/4	2013-02-15	E	2013-02-15	2013/2/15	2013-02-15	0	42	2	31	102	71	1	0	0	1	0.127554	0.127554	0.0756736	0.0756736	0.21288	0.21288	4	1	1	0.127554	0.127554	0.0756736	0.0756736	0.21288	0.21288	2	1	1	1		5	2	1.12755
64	3	16598223		9	935	4	1	2	0	2	2013/1/7		Censor	2015-07-31	2015/7/31		1	935	2	24	102	78	1	0	0	3	-0.117026	-0.0585132	0.158965	0.0794827	0.0932611	0.0466306	1	3	#DIV/0!	#DIV/0!	#DIV/0!	#DIV/0!	#DIV/0!	#DIV/0!	#DIV/0!	1	1	1	2		5	2	0.691302
65	2	27934919		5	182	4	1	1	0	1	2013/1/2	2013-07-03	102/07/03	2013-07-03	2013/7/3	2013-07-03	0	182	4	47	102	55	1	0	1	2	-0.111915	-0.0559576	-0.146543	-0.0732713	-0.213173	-0.106587	1	2	1	0.133199	0.133199	0.0247541	0.0247541	0.16125	0.16125	1	1	1	2		2	2	1.1332
66	2	27663190		1	70	4.5	1	2	0	2	2013/1/21	2013-03-30	102/04/01	2013-04-01	2013/4/1	2013-04-01	0	70	1	34	102	68	1	1	0	2	-0.271692	-0.271692	-0.0375796	-0.0375796	-0.299062	-0.299062	2	2	2	-0.271692	-0.271692	-0.0375796	-0.0375796	-0.299062	-0.299062	1	1	1	1		5	2	0.728308
68	7	781146		1	219	4	1	1	0	1	2013/1/23	2014-04-28	102/09/06	2013-08-30	2013/8/30	2013-11-16	0	219	1	39	102	63	1	0	1	1	0.230666	0.230666	0.277049	0.277049	0.571621	0.571621	1	1	1	0.230666	0.230666	0.277049	0.277049	0.571621	0.571621	4	1	1	1	1	3	2	1.23067
69	7	26501926		12	320	4	1	1	1	1	2013/1/24	2015-02-06	103/01/17	2013-12-10	2013/12/10	2014-10-06	0	320	1	31	102	71	1	0	0	2	-1.14074	-0.380245	-0.289363	-0.0964543	-1.28552	-0.428507	1	2	3	-0.151514	-0.151514	0.00609942	0.00609942	-0.146339	-0.146339	1	1	1	3	1	3	2	0.848486
70	3	28169715		12	28	4.5	1	1	1	1	2013/2/5	2013-02-25	E	PD		PD	0	28	1	35	102	67	1	1	1	1	0.68436	0.22812	0.687104	0.229035	1.70652	0.56884	4	1	3	-0.114244	-0.114244	0.0544872	0.0544872	-0.0659814	-0.0659814	1	1	0	3		1	2	0.885756
72	3	26697285		2	54	4.5	1	1	1	2	2013/2/7	2013-04-17	102/04/02	10204/02	10204/2	10204/02	0	54	2	50	102	52	1	0	0	2	-0.183971	-0.183971	-0.134069	-0.134069	-0.293375	-0.293375	2	2	#DIV/0!	#DIV/0!	#DIV/0!	#DIV/0!	#DIV/0!	#DIV/0!	#DIV/0!	1	1	0	1		5	2	0.816029
73	2	27442936		2	28	4	1	1	0	2	2013/2/6	2013-03-13	E	PD		PD	0	28	1	39	102	63	1	0	0	1	0.0495338	0.0495338	0.487002	0.487002	0.560659	0.560659	4	1	#DIV/0!	#DIV/0!	#DIV/0!	#DIV/0!	#DIV/0!	#DIV/0!	#DIV/0!	3	1	0	1		5	2	1.04953
74	2	639544		12	56	4.5	1	2	0	2	2013/2/20	2013-04-30		2013-04-17	2013/4/17	2013-04-17		56	2	44	102	58	1	0	1	3	-0.116124	-0.038708	0.764006	0.254669	0.594244	0.198081	4	3	1	0.109529	0.109529	0.164971	0.164971	0.29257	0.29257	3	2	0	3		5	2	0.921274
75	3	15213737		5	28	4.5	1	2	0	2	2013/2/4	2013-02-22		PD		PD		28	3	46	102	56	2	0	1	1	0.545455	0.272727	1.29822	0.649109	2.22315	1.11158	4	1	1	0.301394	0.301394	1.09249	1.09249	1.72315	1.72315	2	2	0	2		1	2	1.30139
76	2	26655054		1	137	4.5	1	2	0	2	2012/11/30	2013-12-31	102/03/26	2013-04-16	2013/4/16	2013-07-08	0	137	1	30	101	71	1	0	0	2	-0.587622	-0.587622	-0.356672	-0.356672	-0.734705	-0.734705	1	2	2	-1	-1	-0.356672	-0.356672	-1	-1	1	1	1	1		5	1	0
77	3	19657682		1	266	4.5	1	2	0	6	2013/2/18	2014-02-28	102/10/21	2013-11-11	2013/11/11	2013-11-11	0	266	1	35	102	67	1	0	1	1	0.26625	0.26625	0.294505	0.294505	0.639167	0.639167	1	1	1	0.26625	0.26625	0.294505	0.294505	0.639167	0.639167	4	1	1	1		2	2	1.26625
78	2	28187060		5	280	4	1	2	0	1	2013/2/26	103/03/10	102/11/05	2013-12-03	2013/12/3	103/03/10	0	280	2	23	102	79	1	0	0	3	-0.540693	-0.270346	0.167373	0.0836866	-0.407325	-0.203662	1	3	3	-0.418631	-0.418631	0.0457746	0.0457746	-0.392019	-0.392019	1	1	1	2		1	2	0.581369
79	2	27985729		12	175	4	1	2	0	1	2013/2/26	103/01/21	102/09/10	2013-08-20	2013/8/20	2013-08-20	0	175	1	43	102	59	1	0	0	1	0.29467	0.0982232	1.92875	0.642918	2.51827	0.839424	1	1	1	0.404776	0.404776	0.872554	0.872554	1.63052	1.63052	4	1	1	3		2	2	0.982784
80	6	881245		8	133	4	1	1	0	2	2013/3/21	102/08/22	102/08/15	102/08/01	2013/8/1	102/08/01	0	133	1	57	102	45	1	0	0	1	0.408792	0.204396	0.788192	0.394096	1.36297	0.681487	1	1	#DIV/0!	#DIV/0!	#DIV/0!	#DIV/0!	#DIV/0!	#DIV/0!	#DIV/0!	4	1	0	2		1	1	1.0877
83	2	19979964		11	560	4	1	2	0	6	2013/3/8	104/01/08	103/08/08	103/09/19	2014/9/19	2014-12-19	0	560	2	43	102	59	1	0	0	2	-0.664565	-0.221522	-0.017383	-0.00579434	-0.619404	-0.206468	1	2	1	0.00486928	0.00486928	0.0524036	0.0524036	0.0575281	0.0575281	1	1	1	3		1	2	1.00487
84	3	27383490		15	28	4.5	1	2	0	2	2013/7/19	102/08/16	E	102/08/16	2013/8/16	102/08/16	0	28	2	45	102	57	1	1	0	1	1.84575	0.461436	1.53316	0.38329	4.07777	1.01944	4	1	1	0.728471	0.728471	0.36838	0.36838	1.36521	1.36521	2	1	0	4		5	2	1.72847
85	3	20565320		5	199	4.5	1	2	0	6	2013/4/1	102/11/06	102/09/13	102/10/17	2013/10/17	102/10/17	0	199	1	33	102	69	1	1	1	3	-1.05581	-0.527905	1.65915	0.829577	-0.39221	-0.196105	1	3	3	-0.356536	-0.356536	0.48039	0.48039	-0.0474227	-0.0474227	1	1	1	2		1	2	0.643464
86	2	21224021		2	29	4.5	1	1	1	2	2013/4/16	102/05/15	E	102/05/15	2013/5/15	102/05/15	0	29	2	46	102	56	1	0	1	1	0.226957	0.226957	0.0890152	0.0890152	0.336174	0.336174	4	1	#DIV/0!	#DIV/0!	#DIV/0!	#DIV/0!	#DIV/0!	#DIV/0!	#DIV/0!	2	1	0	1		5	2	1.22696
87	1	28082622		11	106	4.5	1	2	0	1	2013/4/6	102/07/31	no data	2013-07-21	2013/7/21	2013-07-21	0	106	2	52	102	50	1	1	1	4	0.674351	0.224784	-0.068642	-0.0228807	0.618949	0.206316	1	4	1	0.248445	0.248445	0.138238	0.138238	0.421028	0.421028	4	1	1	3		2	2	1.24844
88	2	27989612		5	252	4	1	2	0	1	2013/4/23	102/12/31	F	102/12/31	2013/12/31	102/12/31	0	252	1	28	102	74	1	0	0	2	-0.806597	-0.403298	-0.0940448	-0.0470224	-0.863715	-0.431857	1	2	3	-0.406597	-0.406597	0.104727	0.104727	-0.344452	-0.344452	1	1	1	2		1	2	0.593403
90	2	993501		5	255	4	1	1	1	1	2013/4/23	103/01/17	102/10/18	103/01/03	2014/1/3	103/01/03	0	255	1	31	102	71	1	0	0	2	-0.895611	-0.447805	-0.573609	-0.286804	-1.20893	-0.604463	1	2	2	-0.433585	-0.433585	-0.166257	-0.166257	-0.527756	-0.527756	1	1	1	2		1	2	0.566415
91	1	26569917		2	322	4	1	1	0	1	2013/4/23	103/06/24	103/01/28	103/03/11	2014/3/11	103/03/11	0	322	1	44	102	58	1	0	0	2	-0.242291	-0.242291	-0.0677618	-0.0677618	-0.293634	-0.293634	2	2	#DIV/0!	#DIV/0!	#DIV/0!	#DIV/0!	#DIV/0!	#DIV/0!	#DIV/0!	1	1	1	1		1	2	0.757709
92	3	28306531		15	33	4.5	1	2	0	2	2013/4/27	102/05/30	E	102/05/30	2013/5/30	102/05/30	0	33	3	29	102	73	1	0	0	1	1.46807	0.367017	2.12363	0.530909	4.88196	1.22049	4	1	1	0.0221746	0.0221746	0.150018	0.150018	0.175519	0.175519	2	1	0	4		5	2	0.98458
93	2	258676		1	336	4.5	1	2	0	2	2013/5/8	2014-04-30	F	2014-04-09	2014/4/9	2014-04-09	0	336	0	35	102	67	1	0	0	2	-0.207483	-0.207483	-0.125372	-0.125372	-0.306842	-0.306842	1	2	2	-0.207483	-0.207483	-0.125372	-0.125372	-0.306842	-0.306842	1	1	1	1		6	0	0.792517
94	2	17667272		12	37	4	1	1	1	2	2013/5/7	2013-06-13	E	2013-06-13	2013/6/13	2013-06-13	0	37	1	39	102	63	1	0	0	4	0.229544	0.0765146	-0.0394282	-0.0131427	0.215532	0.0718441	4	4	1	0.127129	0.127129	0.0891876	0.0891876	0.227655	0.227655	2	1	0	3		5	2	1.12713
95	2	18155769		5	273	4.5	1	1	1	6	2013/5/7	2014-02-11	102/12/24	2014-02-04	2014/2/4	2014-02-04	0	273	1	45	102	57	1	1	0	3	-0.494588	-0.247294	9.8013	4.90065	7.32639	3.6632	1	3	3	-0.298732	-0.298732	0.589722	0.589722	0.114822	0.114822	1	1	1	2		1	2	0.701268
96.1	3	26010734		11	103	4.5	1	1	0	1	2013/5/23	2013-09-03		2013-09-03	2013/9/3	2013-09-03	0	103	3	39	102	63	2	0	0	1	0.196815	0.0984075	0.138808	0.0694039	0.410293	0.205146	3	1	2	-0.0522766	-0.0522766	-0.133041	-0.133041	-0.178363	-0.178363	2	2	0	2		1	1	1.24909
96.2	3	26010734		11	84	4.5	1	1	0	3	2014/7/8	2014-09-30		2014-09-30	2014/9/30	2014-09-30	0	84	3	39	103	64	3	0	0	1	0.278549	0.139275	0.391376	0.195688	0.725326	0.362663	3	1	1	0.140772	0.140772	0.493769	0.493769	0.70405	0.70405	2	2	0	2		1	1	1.13778
100	2	27370299		1	30	4.5	1	2	0	2	2013/6/3	2013-07-24	E	2013-07-03	2013/7/3	2013-07-03	0	30	1	48	102	54	1	0	0	1	0.132159	0.132159	0.0655469	0.0655469	0.206368	0.206368	4	1	1	0.132159	0.132159	0.0655469	0.0655469	0.206368	0.206368	2	1	0	1		5	2	1.13216
101	2	866208		12	259	4	1	2	0	6	2013/5/31	2014-06-07	103/03/07	2014-02-14	2014/2/14	2014-05-16	0	259	1	35	102	67	1	0	0	3	-0.939857	-0.313286	0.512486	0.170829	-0.528129	-0.176043	1	3	3	-0.178522	-0.178522	0.429321	0.429321	0.174155	0.174155	1	1	1	3		2	2	0.821478
102	3	19040983		12	96	4.5	1	2	0	6	2013/6/8	2013-09-20	102/08/15	2013-09-12	2013/9/12	2013-09-12	0	96	3	40	102	62	1	1	1	3	-0.778644	-0.259548	0.00969304	0.00323101	-0.80606	-0.268687	1	3	4	0.0292146	0.0292146	-0.0991008	-0.0991008	-0.0727814	-0.0727814	1	1	1	3		2	2	1.02921
103	3	25584527		2	29	4.5	1	1	1	2	2013/6/11	2013-07-10		2013-07-10	2013/7/10	2013-07-10	0	29	3	39	102	63	1	1	0	1	0.0381579	0.0381579	0.655773	0.655773	0.718954	0.718954	4	1	#DIV/0!	#DIV/0!	#DIV/0!	#DIV/0!	#DIV/0!	#DIV/0!	#DIV/0!	3	2	0	1		6	0	1.03816
104	2	27442912		7	71	4	1	1	1	2	2013/6/11	2013-08-25		2013-08-21	2013/8/21	2013-08-21	0	71	1	56	102	46	1	0	0	3	-0.0120998	-0.00604991	0.158908	0.079454	0.142647	0.0713234	4	3	3	-0.0373832	-0.0373832	0.130516	0.130516	0.0882536	0.0882536	3	2	1	2		5	2	1.02528
105	2	531440		11	161	4.5	1	1	0	1	2013/6/21	2013-11-29	102/09/20	2013-11-29	2013/11/29	2013-11-29	0	161	1	29	102	73	1	0	0	2	-0.886195	-0.295398	-0.770309	-0.25677	-1.4225	-0.474166	1	2	2	-0.34388	-0.34388	-0.349071	-0.349071	-0.572912	-0.572912	1	1	1	3		2	2	0.65612
106	2	19724930		12	28	4	1	1	0	2	2013/6/19	2013-07-04	E	PD		PD	0	28	2	27	102	75	1	0	0	1	0.62684	0.208947	0.908874	0.302958	1.74266	0.580888	4	1	1	0.0312769	0.0312769	0.232756	0.232756	0.271312	0.271312	2	1	0	3		5	2	1.03128
107	2	14140722		5	91	4.5	1	2	0	2	2013/6/12	2013-10-09	102/08/01	2013-09-11	2013/9/11	2013-09-11	0	91	3	37	102	65	2	0	0	2	-0.167696	-0.0838481	-0.0361682	-0.0180841	-0.200781	-0.100391	2	2	2	-0.127607	-0.127607	-0.0186627	-0.0186627	-0.143888	-0.143888	1	2	1	2		1	1	0.872393
108	2	919584		1	63	4.5	1	2	0	2	2013/6/20	2013-08-15	F	2013-08-22	2013/8/22	2013-08-22	0	63	1	48	102	54	1	0	1	3	-0.148274	-0.148274	0.0495703	0.0495703	-0.106054	-0.106054	2	3	3	-0.148274	-0.148274	0.0495703	0.0495703	-0.106054	-0.106054	1	1	0	1		5	2	0.851726
109	2	206937		11	279	4.5	1	2	0	6	2013/6/21	2014-07-03	F	2014-03-27	2014/3/27	2014-07-03	0	279	1	36	102	66	1	0	1	2	-1.42036	-0.473452	-0.675123	-0.225041	-1.72667	-0.575555	1	2	2	-0.506458	-0.506458	-0.164933	-0.164933	-0.587859	-0.587859	1	1	1	3		2	2	0.3057
110	3	25536531		9	174	4.5	1	2	0	6	2013/6/28	2013-12-18		2013-12-19	2013/12/19	2013-12-19	0	174	4	51	102	51	2	1	1	3	-0.208818	-0.208818	0.428931	0.428931	0.130544	0.130544	2	3	#DIV/0!	#DIV/0!	#DIV/0!	#DIV/0!	#DIV/0!	#DIV/0!	#DIV/0!	1	2	1	1		6	0	0.791182
111	2	11152035		5	245	4.5	1	2	0	1	2013/6/27	2014-03-20	F	2014-02-27	2014/2/27	2014-02-27	0	245	1	30	102	72	1	0	0	2	-0.949448	-0.474724	-0.602432	-0.301216	-1.24016	-0.620079	2	2	2	-0.331045	-0.331045	-0.211666	-0.211666	-0.47264	-0.47264	1	1	1	2		2	2	0.381597
112	2	18115974		5	28	4	1	2	0	2	2013/6/26	2013-08-28	E	2013-07-24	2013/7/24	2013-08-28	0	28	1	18	102	84	1	0	0	1	0.11298	0.05649	0.128753	0.0643765	0.252165	0.126083	4	1	1	0.0971429	0.0971429	0.103231	0.103231	0.210402	0.210402	2	1	1	2		5	2	1.09714
114	3	14015723		10	70	4.5	1	2	0	2	2013/7/10	2013-09-20		2013-09-18	2013/9/18	2013-09-18	0	70	1	26	102	76	2	0	1	2	-0.281022	-0.140511	-0.364231	-0.182116	-0.588456	-0.294228	1	2	#DIV/0!	#DIV/0!	#DIV/0!	#DIV/0!	#DIV/0!	#DIV/0!	#DIV/0!	1	2	0	2		2	1	0.830743
115.1	3	20588606		5	28	4.5	1	2	0	2	2013/7/19	2013-08-06	E	PD		PD	0	28	1	44	102	58	1	0	0	1	0.297073	0.148536	0.337702	0.168851	0.68558	0.34279	4	1	1	0.15685	0.15685	0.207541	0.207541	0.396944	0.396944	2	1	0	2		5	2	1.15685
115.2	3	20588606		5	28	4.5	1	2	0	3	2014/7/31	2014-08-12	E	PD		PD	0	28	1	44	103	59	2	0	0	1	0.359116	0.179558	0.183007	0.0915033	0.607843	0.303922	4	1	2	0	0	0	0	0	0	2	1	0	2		5	2	1
116	2	534633		5	627	4	1	2	0	1	2013/7/26	2015-04-14		2015-04-14	2015/4/14	2015-04-14	0	627	1	38	102	64	1	0	0	1	0.0676796	0.0338398	0.305552	0.152776	0.41059	0.205295	2	1	1	0.091556	0.091556	0.386842	0.386842	0.513816	0.513816	3	2	1	2		2	2	1.09156
118	3	28499798		9	28	4	1	2	0	1	2013/9/5	2013-09-19	E	PD		PD	0	28	1	35	102	67	1	0	1	1	0.977808	0.488904	0.247382	0.123691	1.43611	0.718053	4	1	#DIV/0!	#DIV/0!	#DIV/0!	#DIV/0!	#DIV/0!	#DIV/0!	#DIV/0!	2	1	0	2		1	2	1.07331
119	3	274541		11		4.5	1	2	0	1	2013/8/7	2013-11-12	Censor				1		4	23	102	79	1	0	0	2	-0.72538	-0.241793	-0.5119	-0.170633	-1.05783	-0.352611	1	2	2	-0.404541	-0.404541	-0.184768	-0.184768	-0.514563	-0.514563	1	1	1	3		2	2	0.595459
120	2	15173431		1	610	4	1	1	1	2	2013/8/7	2015-04-09		2015-04-09	2015/4/9	2015-04-09	0	610	1	37	102	65	1	0	0	1	0.00447761	0.00447761	0.0682398	0.0682398	0.073023	0.073023	2	1	1	0.00447761	0.00447761	0.0682398	0.0682398	0.073023	0.073023	3	2	1	1		6		1.00448
121	2	21189305		1	250	4.5	1	2	0	2	2013/8/7	2014-04-22		2014-04-14	2014/4/14	2014-04-14	0	250	1	50	102	52	1	0	0	1	0.0383939	0.0383939	0.116697	0.116697	0.159571	0.159571	2	1	1	0.0383939	0.0383939	0.116697	0.116697	0.159571	0.159571	3	2	1	1		5	2	1.03839
122	2	12941780		5	47	4.5	1	2	0	2	2013/9/19	2013-11-07	E	2013-11-05	2013/11/5	2013-11-05	0	47	1	40	102	62	1	0	1	1	0.224029	0.112015	0.741528	0.370764	1.04806	0.524029	4	1	1	0.0317806	0.0317806	0.374267	0.374267	0.417942	0.417942	2	1	0	2		5	2	1.03178
123	3	28476498		12	174	4.5	1	2	0	6	2013/9/6	2014-05-07	102/12/19	2014-02-27	2014/2/27	2014-02-27	0	174	3	33	102	69	1	1	1	2	-0.35063	-0.116877	-0.179919	-0.0599731	-0.375652	-0.125217	1	2	3	-0.160962	-0.160962	0.0633203	0.0633203	-0.107834	-0.107834	1	1	1	3		2	2	0.839038
124	3	120703		12	28	4	1	2	0	2	2013/10/11	2013-11-07	E	2013-11-07	2013/11/7	2013-11-07	0	28	4	35	102	67	1	0	0	4	0.0717773	0.0239258	-0.247856	-0.0826188	-0.164688	-0.054896	4	4	2	-0.15422	-0.15422	-0.194654	-0.194654	-0.318855	-0.318855	3	1	0	3		5	2	0.84578
125	3	142319		1	328	3.5	1	1	0	1	2013/9/12	2014-12-23	103/06/09	2014-08-06	2014/8/6	2014-08-06	0	328	1	45	102	57	1	0	1	3	-0.259403	-0.259403	0.146475	0.146475	-0.150924	-0.150924	1	3	3	-0.259403	-0.259403	0.146475	0.146475	-0.150924	-0.150924	1	1	1	1		2	2	0.740597
126	2	14809286		1		4	1	1	0	1	2013/9/20	no PD	104/07/31	no PD		no PD	1		1	43	102	59	1	0	0	2	-0.158501	-0.158501	-0.233149	-0.233149	-0.354696	-0.354696	1	2	2	-0.158501	-0.158501	-0.233149	-0.233149	-0.354696	-0.354696	1	1	1	1		2	2	0.841499
127	2	27671162		12	28	4	1	1	1	1	2013/10/9	2013-11-19	102/11/06	2013-11-06	2013/11/6	2013-11-06	0	28	1	50	102	52	1	0	0	3	-1.08465	-0.361549	0.760814	0.253605	-0.577072	-0.192357	1	3	3	-0.0836591	-0.0836591	0.298345	0.298345	0.189727	0.189727	1	1	0	3		1	2	0.53385
128	3	158907		1	282	4.5	1	2	0	2	2013/10/24		F	2014-08-02	2014/8/2	2014-08-02	0	282	1	49	102	53	1	0	0	3	-0.323448	-0.323448	0.0264968	0.0264968	-0.305522	-0.305522	1	3	3	-0.323448	-0.323448	0.0264968	0.0264968	-0.305522	-0.305522	1	1	1	1		1	1	0.676552
129	3	28025637		1	121	4.5	1	1	0	2	2013/11/19	2014-03-29	103/03/06	2014-03-20	2014/3/20	2014-03-20	0	121	3	26	102	76	1	0	0	1	0.109203	0.109203	1.53217	1.53217	1.80869	1.80869	1	1	1	0.109203	0.109203	1.53217	1.53217	1.80869	1.80869	4	1	1	1		2	1	1.1092
130	3	28641811		15	124	4.5	1	2	0	2	2013/10/31	2014-03-10	103/02/18	2014-03-04	2014/3/4	2014-03-04	0	124	3	52	102	50	1	1	1	2	-0.674104	-0.168526	-0.195596	-0.0488991	-0.721303	-0.180326	1	2	4	0.0602102	0.0602102	-0.0350389	-0.0350389	0.0230615	0.0230615	1	1	1	4		2	1	1.06021
131	3	76297		1	550	4.5	1	1	0	2	2013/11/14		F	2015-05-18	2015/5/18		0	550	1	48	102	54	1	0	0	3	-0.109215	-0.109215	0.0836801	0.0836801	-0.0346741	-0.0346741	2	3	3	-0.109215	-0.109215	0.0836801	0.0836801	-0.0346741	-0.0346741	1	1	1	1		1	1	0.890785
132	3	826376		1		4	1	2	0	2	2013/11/12								1	48	102	54	1	0	0	3	-0.0401548	-0.0401548	1.05467	1.05467	0.972167	0.972167	2	3	3	-0.0401548	-0.0401548	1.05467	1.05467	0.972167	0.972167	3	2	1	1		2	2	0.959845
133.1	3	26300151		1	28	4.5	1	1	1	2	2013/11/14	2013-11-29	E	2013-11-29	2013/11/29	2013-11-29	0	28	3	70	102	32	1	1	1	4	0.348283	0.348283	-0.163203	-0.163203	0.12824	0.12824	4	4	4	0.348283	0.348283	-0.163203	-0.163203	0.12824	0.12824	2	1	0	1		5	1	1.34828
134	3	28997654		8	340	4.5	1	1	0	2	2013/11/22	2014-08-11	103/08/11	2014-10-28	2014/10/28	2014-10-28	0	340	1	53	102	49	1	0	1	3	-0.370689	-0.185344	0.0477239	0.0238619	-0.239737	-0.119868	1	3	#DIV/0!	#DIV/0!	#DIV/0!	#DIV/0!	#DIV/0!	#DIV/0!	#DIV/0!	1	1	1	2		1	1	1.0031
135	2	28965997		5	440	4.5	1	1	1	2	2013/11/27	2015-05-26	103/09/03	2015-02-10	2015/2/10	2015-05-12	0	440	2	20	102	82	1	1	0	2	-0.754425	-0.377212	-0.181366	-0.0906828	-0.773195	-0.386598	1	2	3	-0.208904	-0.208904	0.189107	0.189107	-0.0593026	-0.0593026	1	1	1	2		1	1	0.454479
136	2	28782682		5	590	4.5	1	1	0	2	2013/12/18		Censor	2015-07-31	2015/7/31		1	590	3	18	102	84	1	0	1	3	-1.3588	-0.679401	0.963269	0.481635	-1.0352	-0.517602	2	3	3	-0.643801	-0.643801	0.689134	0.689134	-0.398332	-0.398332	1	1	1	2		2	1	0.284999
137	3	10956689		6	189	4.5	1	2	0	2	2013/12/5	2014-06-30	103/05/15	2014-06-12	2014/6/12		0	189	4	17	102	85	1	0	0	3	-0.637356	-0.318678	0.887166	0.443583	0.167847	0.0839237	2	3	3	-0.162356	-0.162356	1.08571	1.08571	0.747082	0.747082	1	1	1	2		2	1	0.837644
138	3	26597618		5	250	4.5	1	2	0	2	2013/12/30	2014-09-25	103/08/25	2014-09-06	2014/9/6	2014-09-06	0	250	4	64	102	38	1	1	0	2	-0.684308	-0.342154	-0.689759	-0.34488	-1.14919	-0.574593	1	2	2	-0.159773	-0.159773	-0.375374	-0.375374	-0.475173	-0.475173	1	1	1	2		1	1	0.840227
139	2	11193628		12	588	4	1	2	0	1	2013/12/20		Censor	2015-07-31	2015/7/31		1	588	3	20	102	82	1	0	0	2	-0.956266	-0.318755	-1.03539	-0.345131	-1.66638	-0.555459	1	2	2	-0.354312	-0.354312	-0.22115	-0.22115	-0.497106	-0.497106	1	1	1	3		1	1	0.645688
140	2	26837950		12	154	4.5	1	1	1	2	2014/1/16	2014-07-02		2014-06-19	2014/6/19	2014-06-19		154	1	41	102	61	2	0	0	2	-2.13955	-0.713182	-1.23149	-0.410497	-2.44291	-0.814302	1	2	2	-0.568341	-0.568341	-0.238308	-0.238308	-0.671208	-0.671208	1	2	1	3		1	1	0.431659
141	2	422144		5	419	4.5	1	1	1	2	2014/1/17	2015-04-11	104/01/02	2015-03-12	2015/3/12	2015-03-12	0	419	3	34	103	69	1	0	1	3	-1.44226	-0.721129	0.0189959	0.00949797	-1.43628	-0.71814	1	3	3	-0.662257	-0.662257	0.0152785	0.0152785	-0.657097	-0.657097	1	1	1	2		5	2	0.337743
142	3	11661503		8	28	4	1	1	1	2	2014/2/27	2014-03-20	E	2014-03-20	2014/3/20		0	28	3	27	103	76	1	0	0	1	0.598979	0.299489	1.38037	0.690186	2.36819	1.1841	4	1	#DIV/0!	#DIV/0!	#DIV/0!	#DIV/0!	#DIV/0!	#DIV/0!	#DIV/0!	2	1	0	2	0	3	1	1.26844
143	3	750089		11	69	4	1	2	0	2	2014/3/18	2014-08-29	103/05/26	2014-05-26	2014/5/26	2014-08-20	0	69	4	39	103	64	1	0	0	3	-0.702857	-0.234286	0.339424	0.113141	-0.403043	-0.134348	1	3	3	-0.000274591	-0.000274591	0.21047	0.21047	0.210138	0.210138	1	1	1	3		2	2	0.999725
144	3	16738929		1	156	4	1	2	0	2	2014/2/18	2014-10-27	103/05/27	2014-07-24	2014/7/24		0	156	1	52	103	51	1	0	0	2	-0.185265	-0.185265	-0.0668189	-0.0668189	-0.239705	-0.239705	2	2	2	-0.185265	-0.185265	-0.0668189	-0.0668189	-0.239705	-0.239705	1	1	1	1		1	2	0.814735
145	3	18939		5	449	4.5	1	2	0	2	2014/1/27	2015-04-21	Censor	2015-04-21	2015/4/21		1	449	3	43	103	60	1	0	1	3	-0.179889	-0.0899443	0.927863	0.463932	0.655924	0.327962	1	3	1	0.0257289	0.0257289	0.426782	0.426782	0.463492	0.463492	3	1	0	2	1	3	1	1.02573
146	3	302554		5	271	4	1	1	0	2	2014/4/3		?	2014-12-30	2014/12/30		0	271	1	45	103	58	1	0	0	2	-1.01477	-0.507384	-0.235054	-0.117527	-1.08005	-0.540024	1	2	3	-0.381898	-0.381898	0.0837321	0.0837321	-0.330144	-0.330144	1	1	1	2		2	1	0.367131
147	3	24633932		1	279	4.5	1	2	0	2	2014/7/4	2015-04-30	104/04/09	2015-04-09	2015/4/9	2015-04-09	0	279	3	54	103	49	1	0	1	2	-0.224885	-0.224885	-0.284301	-0.284301	-0.445251	-0.445251	1	2	2	-0.224885	-0.224885	-0.284301	-0.284301	-0.445251	-0.445251	1	1	1	1		2	1	0.775115
148	3	16355161		12	245	4.5	1	2	0	3	2014/7/11		F	2015-03-13	2015/3/13		0	245	1	51	103	52	1	1	0	2	-1.43406	-0.47802	-0.0486801	-0.0162267	-1.43698	-0.478995	1	2	3	-0.237263	-0.237263	0.0577098	0.0577098	-0.193246	-0.193246	1	1	1	3		1	2	0.762737
149	3	10410336		9	39	4	1	1	0	3	2014/7/4	2014-08-12	103/08/12	2014-08-12	2014/8/12	2014-08-12	0	39	4	29	103	74	1	0	0	3	-0.658952	-0.329476	0.261823	0.130912	-0.309452	-0.154726	1	3	#DIV/0!	#DIV/0!	#DIV/0!	#DIV/0!	#DIV/0!	#DIV/0!	#DIV/0!	1	1	0	2		5	1	0.417279
150	3	337245		6	271	4.5	1	2	0	2	2014/6/17	2015-05-08	F	2015-03-15	2015/3/15	2015-03-15	0	271	3	47	103	56	1	0	1	3	-1.14593	-0.572966	0.500156	0.250078	-0.926081	-0.46304	1	3	3	-0.51851	-0.51851	0.30762	0.30762	-0.370394	-0.370394	1	1	1	2		2	1	0.48149
151	3	29289734		2	420	4	1	2	0	2	2014/6/6		104/07/10	2015-07-31	2015/7/31		1	420	4	28	103	75	1	0	0	1	0.393786	0.393786	0.547596	0.547596	1.15702	1.15702	1	1	#DIV/0!	#DIV/0!	#DIV/0!	#DIV/0!	#DIV/0!	#DIV/0!	#DIV/0!	4	1	1	1		1	3	1.39379
152.1	3	29552760		15	28	4.5	1	2	0	3	2014/7/4	2014-07-18	E	2014-07-18	2014/7/18		0	28	4	71	103	32	1	1	1	1	0.720996	0.180249	1.07929	0.269823	2.02268	0.505669	4	1	1	0.143617	0.143617	0.390672	0.390672	0.590396	0.590396	2	1	0	4		4	3	1.14362
152.2	3	29552760		15	64	4.5	1	2	0	4	2014/8/11	2014-10-14	Censor	2014-10-14	2014/10/14		1	64	4	71	103	32	1	1	1	2	-0.895083	-0.223771	-0.532668	-0.133167	-1.29177	-0.322943	1	2	2	-0.183482	-0.183482	-0.0602065	-0.0602065	-0.232642	-0.232642	1	1	1	4		4	3	0.816518
154	3	29703974		11	248	4.5	1	1	1	3	2014/8/29	2015-05-25	104/05/04	2015-05-04	2015/5/4		0	248	1	46	103	57	1	0	0	3	-1.01886	-0.339619	0.4376	0.145867	-0.800303	-0.266768	1	3	2	-0.197044	-0.197044	-0.169952	-0.169952	-0.333508	-0.333508	1	1	1	3		1	1	0.802956
155	2	28522115		1	49	4.5	1	1	1	2	2014/12/8	2015-01-21	E	2015-01-26	2015/1/26	2015-01-26	0	49	2	49	103	54	1	1	0	1	0.171775	0.171775	0.145309	0.145309	0.342044	0.342044	4	1	1	0.171775	0.171775	0.145309	0.145309	0.342044	0.342044	2	1	1	1		5	1	1.17177
156	3	28731952		5	112	4	1	2	0	2	2015/1/16	2015-05-21	Censor	2015-05-08	2015/5/8		1	112	4	26	104	78	1	0	0	3	-2	-1	0.403767	0.201883	-2	-1	2	3	2	-1	-1	-0.0355012	-0.0355012	-1	-1	1	1	1	2		5	1	0
157	3	29889509		1	291	3.5	1	2	0	2	2014/10/13		Censor	2015-07-31	2015/7/31		0	291	0	44	103	59	1	0	0	2	-0.294014	-0.294014	-0.410788	-0.410788	-0.584025	-0.584025	2	2	2	-0.294014	-0.294014	-0.410788	-0.410788	-0.584025	-0.584025	1	1	1	1		2	2	0.705986
158	3	29990882		15	28	4.5	1	1	0	3	2014/12/26	2015-01-08	E	2015-01-08	2015/1/8		0	28	3	78	103	25	1	0	0	4	1.18911	0.297278	-0.0172743	-0.00431857	1.17474	0.293684	4	4	4	0.223125	0.223125	-0.193168	-0.193168	-0.0131434	-0.0131434	2	1	0	4		5	1	1.22313
159	3	29936048		15	67	4.5	1	1	0	3	2015/1/5	2015-04-02	104/03/10	2015-03-13	2015/3/13	2015-03-13	0	67	1	54	104	50	1	0	0	2	-0.521745	-0.130436	-0.227768	-0.0569419	-0.720176	-0.180044	1	2	4	0.00359712	0.00359712	-0.326877	-0.326877	-0.324455	-0.324455	1	1	0	4	1	3	1	0.594528
160	3	15225376		5	28	4	1	2	0	3	2014/12/12	2014-12-26	E	2014-12-26	2014/12/26		0	28	1	54	103	49	1	0	0	1	0.251445	0.251445	0.484979	0.484979	0.858369	0.858369	4	1	#DIV/0!	#DIV/0!	#DIV/0!	#DIV/0!	#DIV/0!	#DIV/0!	#DIV/0!	4	1	0	1	?	3	1	1.25145
161	3	21644454		6	239	4.5	1	2	0	3	2014/12/4		Censor	2015-07-31	2015/7/31		1	239	1	42	103	61	1	0	1	3	-0.200369	-0.100185	0.237705	0.118852	0.0157021	0.00785107	1	3	3	-0.0937729	-0.0937729	0.288952	0.288952	0.168083	0.168083	1	1	1	2	1	3	1	0.893403
162	3	28455510		1	253	4	1	1	1	3	2014/11/20		Censor	2015-07-31	2015/7/31		1	253	0	44	103	59	1	0	0	3	-0.346728	-0.346728	0.332189	0.332189	-0.129719	-0.129719	1	3	3	-0.346728	-0.346728	0.332189	0.332189	-0.129719	-0.129719	1	1	1	1	1	3	1	0.653272
163	3	15510175		5	133	4	1	2	0	3	2014/11/17	2015-05-23		2015-03-30	2015/3/30	2015-03-30	0	133	1	31	103	72	1	0	0	1	1.05083	0.525417	0.230574	0.115287	1.68637	0.843186	1	1	2	-0.0153604	-0.0153604	-0.147128	-0.147128	-0.160228	-0.160228	4	1	1	2		1	2	2.06619
164	3	30006113		1	260	4	1	2	0	2	2014/11/13		Censor	2015-07-31	2015/7/31		1	260	0	52	103	51	1	0	0	2	-0.152944	-0.152944	-0.151647	-0.151647	-0.281397	-0.281397	2	2	2	-0.152944	-0.152944	-0.151647	-0.151647	-0.281397	-0.281397	1	1	1	1		2	1	0.847056
165	3	29680378		7	68	4.5	1	1	1	5	2014/12/11	2015-02-24	E	2015-02-17	2015/2/17		1	68	1	50	103	53	1	0	1	1	0.105252	0.0526259	0.392821	0.196411	0.5237	0.26185	2	1	1	0.0176812	0.0176812	0.125518	0.125518	0.145419	0.145419	4	1	1	2		4	3	1.01768
166	3	28271209		1	266	4.5	1	1	1	2	2014/11/7		Censor	2015-07-31	2015/7/31		1	266	1	31	103	72	1	0	1	2	-0.344709	-0.344709	-0.12285	-0.12285	-0.425211	-0.425211	1	2	2	-0.344709	-0.344709	-0.12285	-0.12285	-0.425211	-0.425211	1	1	1	1		2	1	0.655291
167	3	29880272		15	266	4.5	1	1	1	3	2014/11/7		Censor	2015-07-31	2015/7/31		1	266	1	36	103	67	1	0	1	2	-1.30276	-0.32569	-1.12643	-0.281606	-2.06428	-0.51607	1	2	2	-0.513628	-0.513628	-0.201838	-0.201838	-0.611796	-0.611796	1	1	1	4		2	1	0.486372
168	3	24150670		15	68	4.5	1	1	0	4	2013/10/3	2014-02-03	102/12/10	2013-12-10	2013/12/10	2013-12-10	0	68	4	54	102	48	1	1	0	3	-0.531571	-0.132893	0.0578298	0.0144574	-0.486357	-0.121589	1	3	4	0.817608	0.817608	-0.012816	-0.012816	0.794313	0.794313	1	1	0	4	ALK	4	3	0.375119
169	3	29363916		12	77	4.5	1	2	0	2	2014/7/7	2014-10-05	103/09/22	2014-09-22	2014/9/22	2014-09-22	0	77	1	48	103	55	1	1	0	2	-2.08513	-0.695042	-0.989731	-0.32991	-2.38406	-0.794686	1	2	2	-0.66226	-0.66226	-0.289802	-0.289802	-0.760138	-0.760138	1	1	0	3		1	1	0.258099
170	3	23520069		12	29	4.5	1	1	1	3	2014/9/24	2014-10-23	103/10/23	2014-10-23	2014/10/23	2014-10-23	0	29	3	28	103	75	1	1	0	3	-1.08418	-0.361395	0.0242187	0.00807292	-1.05611	-0.352037	2	3	3	-0.316579	-0.316579	0.163556	0.163556	-0.204801	-0.204801	1	1	0	3		5	1	0.683421
171	3	30220986		12	190	4.5	1	1	1	3	2015/1/22		Censor	2015-07-31	2015/7/31		1	190	1	48	104	56	1	0	1	2	-1.56067	-0.520223	-0.23201	-0.0773366	-1.55913	-0.519711	1	2	3	-0.310911	-0.310911	0.28184	0.28184	-0.116698	-0.116698	1	1	1	3		1	1	0.374672
172	3	810959		13		4.5	1	2	0	3	2014/6/17	2014-07-02							4	48	103	55	2	0	1	3	-1.30077	-0.43359	0.455291	0.151764	-0.987253	-0.329084	1	3	3	-0.323531	-0.323531	0.381227	0.381227	-0.065643	-0.065643	1	2	0	3		2		0.676469
		157983		1		4.5	1	2	0	2	2014/12/16								4	44	103	59	2	0	1	2	-0.189628	-0.189628	-0.115546	-0.115546	-0.283263	-0.283263	1	2	2	-0.189628	-0.189628	-0.115546	-0.115546	-0.283263	-0.283263	1	2	0	1		2	1	0.810372
		21671666		11	80	4.5	1	1	1	3	2015/2/13		104/03/23	2015-05-04	2015/5/4		0	80	2	29	104	75	1	0	0	2	-0.763017	-0.254339	-0.0166569	-0.00555229	-0.767255	-0.255752	2	2	3	-0.306006	-0.306006	0.0390371	0.0390371	-0.278915	-0.278915	1	1	1	3		2	1	0.693994
		142319		1	49	4.5	1	1	0	3	2015/1/22	2015-03-12		2015-03-12	2015/3/12	2015-03-12		49	3	45	104	59	2	0	1	3	-0.0121081	-0.0121081	0.483513	0.483513	0.465551	0.465551	1	3	3	-0.0121081	-0.0121081	0.483513	0.483513	0.465551	0.465551	3	2	1	1		2	2	0.987892
		356624		9	28	4	1	1	1	2	2015/2/9	2015-02-23	E	2015-02-23	2015/2/23	2015-02-23	0	28	3	33	104	71	1	0	0	1	0.947723	0.473861	1.26624	0.633119	2.97623	1.48812	4	1	#DIV/0!	#DIV/0!	#DIV/0!	#DIV/0!	#DIV/0!	#DIV/0!	#DIV/0!	2	1	0	2		4	2	1.23621
		23229047		11	83	4.5	1	2	0	5	2013/12/27	2014-05-07	103/02/27	2014-03-20	2014/3/20		0	83	3	62	102	40	1	0	1	3	-0.84173	-0.280577	1.94788	0.649293	0.582847	0.194282	1	3	3	-0.171624	-0.171624	0.981604	0.981604	0.641513	0.641513	1	1	1	3		4		0.828376
		27512782		0	115	4	3	2	0	1	2012/7/3	2012-10-26		2012-10-26	2012/10/26		1	115	1	21	101	80	1																						0		2	2
		25501383		0	383	4.5	3	1	1	2	2012/6/2	2013-06-20		2013-06-20	2013/6/20		0	383	3	27	101	74	1																								1	2
		26654096		0	347	4	3	2	0	1	2012/7/23	2013-07-09		2013-07-05	2013/7/5		0	347	1	48	101	53	1																								2	2
		27428227		0		4	3	2	0	1	2012/7/17	2013-09-17					0		1	31	101	70	1																								1	2
		364478		0		4	3	1	1	1	2012/9/18	2012-10-16					1		1	18	101	83	1																								2	2
		545743		0		4	3	2	0	2	2012/11/6	2012-12-21					0		2	25	101	76	2																								5	2
		27860787		0		4	3	2	0	1	2012/11/20	2014-07-22					0		1	33	101	68	1																								1	2
		26432829		0		4.5	3	1	1	2	2012/12/4	2013-03-04					0		1	49	101	52	2																								1	2
		440041		0		4.5	3	1	1	1	2012/12/14	2015-05-29					0		3	21	101	80	1																								1	2
		27453159		0		4.5	3	1	1	2	2013/2/25	2015-07-31					1		1	49	102	53	1																								1	2
		83332		0		4.5	3	2	0	2	2013/5/14	2013-07-23					0		1	46	102	56	2																								2	2
		27445281		0		4.5	3	1	1	2	2013/7/2	2013-09-10					0		1	52	102	50	1																								5	2
		19814595		0		4.5	3	2	0	2	2013/9/18	2013-10-23					1		4	22	102	80	2																								1	2
		28858083		0		4	3	2	0	1	2013/12/24	2015-02-10					0		2	25	102	77	1																								1	2
		19848181		0		4	3	1	1	2	2014/1/3	2014-05-30					0		2	30	103	73	1																								1	1
		12268302		0		4.5	3	2	0	2	2014/5/2	2015-07-31					1		2	39	103	64	1																								2	1
		24186768		0		4.5	3	2	0	3	2014/7/1	2015-07-31					1		0	45	103	58	1																								2	1
		24890765		0		4	3	2	0	1	2014/1/24	2015-07-31					1		0	46	103	57	1																								1	1
		25093397		0		4.5	3	2	0	2	2015/1/8	2015-07-31					1		1	59	103	44	1																								2	1
		10011596		0		4	3	2	0	6	2014/12/5	2015-07-31					1		2	20	103	83	1																								1	2
		168184		0		4	3	1	1	1	2012/4/26	2013-05-30					0		1	37	101	64	1																								2	2
[truncated: 10 more columns]
